# Supplementary material for: Effect of Hypoxia on Adult Müller Glia Cultures
Source: Biomedicines. 2025 Jul 16;13(7):1743. doi: 10.3390/biomedicines13071743 (PMC12292981; doi:10.3390/biomedicines13071743)
Supplement: Supplementary file 1 [file biomedicines-13-01743-s001.zip]

Archive with 1 entries (1 files):
- biomedicines-3711889-supplementary.TIF
